# Supplementary material for: Impact of Fiscal Policy for Sugar-Sweetened Beverages on Reducing the Burden of Disease and Healthcare Costs in Brazil: A Simulation Study
Source: Nutrients. 2026 Jan 28;18(3):435. doi: 10.3390/nu18030435 (PMC12899526; doi:10.3390/nu18030435)
Supplement: Supplementary file 1 [file nutrients-18-00435-s001.zip]

Archive with 1 entries (1 files):
- nutrients-4079046-supplementary.pdf
